# Supplementary material for: ATGC transcriptomics: a web-based application to integrate, explore and analyze de novo transcriptomic data
Source: BMC Bioinformatics. 2017 Feb 22;18:121. doi: 10.1186/s12859-017-1494-2 (PMC5320735; doi:10.1186/s12859-017-1494-2)
Supplement: Additional file 1: — An installation guide for ATGC. (TXT 4 kb) [file 12859_2017_1494_MOESM1_ESM.txt]

### ATGC1.0 Instalation guide ###

### SYSTEM REQUIRIMENTS ###

The software have been tested in the following Operative Systems:

 - Distributions of Linux derived from Debian (Extensively tested in 
Debian7.0/5.0, Ubuntu12.04/14.04/15.04)
 - Distributions of Linux derived from Red-Hat (Tested in Fedora20)
 - For Windows or Mac (if you want also in any Linux distribution) 
please view the details below.

 - The application was tested (and run correctly) in a machine with:
     - 1 CPU
     - 1 Gb RAM (Using 500 Mb in average)

### COMPLETE INSTALATION (without virtual machine) ###

### SOFTWARE REQUIREMENTS ###

The ATGC application require the following to run succesfully. In the
absence of one or more of these packages, some ATGC parts may fail
to run correctly. Listed in parenthesis are the versions used to test the
application. These versions, or subsequent versions should assure the proper
execution. These utilities must be accessible via the system path:

To install in Linux Debian (or related distributions), packages required:
    - postgresql (9.3.5-0)
    - ncbi-blast+ (2.2.28-2)
    - emboss (6.6.0-1)
    - python (2.7)
    - python packages:
        - python-matplotlib (1.3.1-1)
        - python-pygraphviz (1.2-1)
        - python-biopython (1.63-1)
        - python-psycopg2 (2.4.5-1)
    - perl (5.18.2)
    - perl packages:
        - perl-doc (3.19)
        - bioperl (1.6.923-1)
        - libgo-perl (0.15-1) (After install this package please change in the script: /usr/bin/go2chadoxml: go2fmt.pl to go2fmt)
        - libpg-perl (1:2.1.1-4)
        - libdata-stag-perl (0.13-1)
        - libdbix-dbstag-perl (0.12-1)
        - libsql-translator-perl (0.11018-1)
    
To install in Linux Red-Hat (or related distributions), packages required:
    - postgresql-server (9.3.5-1)
    - postgresql-contrib (9.3.5-1)
    - postgresql-devel (9.3.5-1)
    - ncbi-blast+ (2.2.29-2)
    - EMBOSS (6.4.0-11)
    - python27 (2.7)
    - python packages:
        - python-matplotlib (1.3.1-3)
        - graphviz-python (2.34.0-8)
        - python-biopython (1.64-1)
        - python-psycopg2 (2.5.1-2)
    - perl (5.18.2)
    - perl packages:
        - perl-doc (3.20)
        - bioperl (1.6.924)
        - go-perl (0.15)
        - PgSQL (0.51)
        - Data-Stag (0.14)
        - DBIx-DBStag (0.12)
        - SQL-Translator (0.11020)

### POSTGRESQL CONFIGURATION ###

The application need to create and enable the user with which are running 
in the postgresql package. For this, execute the following commands replacing 
"username" by the correct name.

$ su -
$ su - postgres
$ createuser username
Enter to postgresql to enable the user to database creation:
$ psql
$ alter user username createdb;
$ \q

### UNCOMPRESS APPLICATION ###

To uncompress application file, run the following command:
tar xzvf ATGC-1.0_source.tar.gz
This file contains a directoy called web2py and include all files to run the application.
For the specific files for ATGC application, you must go to <path to>/web2py/applications/ATGC

### INSTALATION USING VIRTUAL MACHINE ###

For the instalation using the virtual machine (VM) image and VirtualBox software
you can download the VM image in http://www.mediafire.com

This VM has all packages installed and is avaliable in 32 and 64 bits:
    - http://www.mediafire.com/file/0bbocuj5uvcjc6o/ATGC_32b.ova
    - http://www.mediafire.com/file/dsx3evld8w5y1a6/ATGC_64b.ova

The VM has the following features:
    - LUbuntu16.04
    - 1 CPU
    - 1 Gb RAM
    - 100 Gb Hard Drive
    - username: atgc
    - password: atgc
    - root password: atgc

### VIRTUALBOX INSTALL ###

VirtualBox software can be downloaded and install from: http://www.virtualbox.org/wiki/Downloads
Choose the correct package according to your operating system.

### IMPORT VM IMAGE ###

To import VM image (XX = 32 or 64):
Download ATGC_XXb.ova file.

Then open VirtualBox :
    - File -> Import Appliance (Use the .ova file to import) 

The application is in /home/atgc/web2py directory, for the specific files for ATGC application, 
you must go to /home/atgc/web2py/applications/ATGC
